# Supplementary material for: Early biological markers of post-acute sequelae of SARS-CoV-2 infection
Source: Nat Commun. 2024 Aug 29;15:7466. doi: 10.1038/s41467-024-51893-7 (PMC11358427; doi:10.1038/s41467-024-51893-7)
Supplement: Supplementary file 4 — Source Data [file 41467_2024_51893_MOESM4_ESM.xlsx]

## Sheet: Figure 2b. N-Ag
Figure 2b. N-Ag
	PASC Status	Day post-symptom onset	Mean	IQR High	IQR Low
	No PASC	5	38.7639	57.1985	20.3293
	PASC	5	89.1865	111.695	66.6782
	No PASC	9	28.47	50.4926	6.44744
	PASC	9	12.6399	41.9308	-16.6511
	No PASC	14	6.08232	27.2129	-15.0483
	PASC	14	6.02268	38.6456	-26.6002
	No PASC	21	6.43431	29.1089	-16.2403
	PASC	21	1.1317	31.3622	-29.0988
	No PASC	28	0.0879682	21.4717	-21.2958
	PASC	28	-3.81087	23.8691	-31.4909

## Sheet: Figure 2b. IgG_x0009__x0009__x0009__x0009__x0009_
Figure 2b. IgG
	PASC Status	Day post-symptom onset	Mean	IQR High	IQR Low
	No PASC	5	0.051148	0.68735	-0.585054
	PASC	5	-0.821308	-0.290475	-1.35214
	No PASC	9	0.945943	1.9181	-0.0262123
	PASC	9	-0.52897	0.427492	-1.48543
	No PASC	14	0.995662	1.6826	0.308728
	PASC	14	0.469652	0.956781	-0.0174761
	No PASC	21	1.23158	1.85029	0.612878
	PASC	21	0.783927	1.29276	0.275096
	No PASC	28	0.918171	1.69886	0.137485
	PASC	28	1.03244	1.88149	0.183392

## Sheet: Figure 3a. PCR
Figure 3a. PCR
	PASC Status	Day post-symptom onset	Numerator	Denominator	Proportion
	Non-PASC	3	17	27	62
	PASC	3	11	11	100
	Non-PASC	4	35	49	71
	PASC	4	20	23	86
	Non-PASC	5	50	64	78
	PASC	5	22	30	73
	Non-PASC	6	39	60	64
	PASC	6	23	29	79
	Non-PASC	7	36	62	58
	PASC	7	22	28	78
	Non-PASC	8	28	57	49
	PASC	8	19	31	61
	Non-PASC	9	24	62	38
	PASC	9	17	30	56
	Non-PASC	10	16	56	28
	PASC	10	14	30	46
	Non-PASC	11	13	51	25
	PASC	11	12	29	41
	Non-PASC	12	5	47	10
	PASC	12	10	27	37
	Non-PASC	13	8	51	15
	PASC	13	7	25	28
	Non-PASC	14	4	40	10
	PASC	14	2	19	10
	Non-PASC	15	1	12	8
	PASC	15	2	5	40
	Non-PASC	16	1	12	8
	PASC	16	2	9	22
	Non-PASC	17	1	42	2
	PASC	17	1	19	5
	Non-PASC	18	0	12	0
	PASC	18	1	8	12

## Sheet: Figure 3a. CPE
Figure 3a. CPE
	PASC Status	Day post-symptom onset	Numerator	Denominator	Proportion
	Non-PASC	3	11	25	43
	PASC	3	8	11	72
	Non-PASC	4	24	47	51
	PASC	4	18	23	78
	Non-PASC	5	32	60	53
	PASC	5	19	30	63
	Non-PASC	6	23	56	41
	PASC	6	16	28	57
	Non-PASC	7	26	59	44
	PASC	7	11	27	40
	Non-PASC	8	13	51	25
	PASC	8	10	30	33
	Non-PASC	9	7	53	13
	PASC	9	6	27	22
	Non-PASC	10	3	43	6
	PASC	10	4	26	15
	Non-PASC	11	4	32	12
	PASC	11	2	24	8
	Non-PASC	12	2	25	7
	PASC	12	1	18	5
	Non-PASC	13	1	17	5
	PASC	13	0	12	0
	Non-PASC	14	0	10	0
	PASC	14	0	6	0
	Non-PASC	15	0	5	0
	PASC	15	0	3	0
	Non-PASC	16	0	2	0
	PASC	16	0	2	0
	Non-PASC	17	0	8	0
	PASC	17	0	3	0
	Non-PASC	18	0	0	0
	PASC	18	0	0	0

## Sheet: Figure 4a. IL-6
Figure 4a. IL-6
	PASC Status	Day post-symptom onset	Mean	IQR High	IQR Low
	No PASC	5	3.53812	4.87733	2.19891
	PASC	5	2.77929	3.75674	1.80183
	No PASC	9	3.50186	6.52193	0.481787
	PASC	9	3.90505	7.76619	0.0439211
	No PASC	14	1.78527	2.53539	1.03516
	PASC	14	2.13824	3.41489	0.861589
	No PASC	21	1.36955	1.88255	0.856554
	PASC	21	0.827259	1.53279	0.121727
	No PASC	28	1.28882	1.73618	0.841462
	PASC	28	0.982462	1.63671	0.328218

## Sheet: Figure 4b. IL-10
Figure 4b. IL-10
	PASC Status	Day post-symptom onset	Mean	IQR High	IQR Low
	Non-PASC	5	1.95814	2.61418	1.30211
	PASC	5	2.24346	2.98884	1.49807
	Non-PASC	9	2.04903	3.99946	0.0986076
	PASC	9	2.82843	5.25069	0.406164
	Non-PASC	14	0.883539	1.09969	0.66739
	PASC	14	0.932526	1.26544	0.59961
	Non-PASC	21	0.71028	0.996368	0.424191
	PASC	21	0.799679	1.2169	0.382461
	Non-PASC	28	0.841359	1.14655	0.536172
	PASC	28	0.87553	1.21645	0.534614

## Sheet: Figure 4c. TNF-alpha
Figure 4c. TNF-alpha
	PASC Status	Day post-symptom onset	Mean	IQR High	IQR Low
	Non-PASC	5	3.90674	4.26861	3.54488
	PASC	5	3.95215	4.37338	3.53092
	Non-PASC	9	3.3969	3.79185	3.00195
	PASC	9	3.14512	3.6656	2.62464
	Non-PASC	14	3.01584	3.37188	2.6598
	PASC	14	2.77311	3.31928	2.22694
	Non-PASC	21	2.85313	3.10338	2.60288
	PASC	21	2.65638	2.96816	2.34459
	Non-PASC	28	2.64111	2.96624	2.31597
	PASC	28	2.16643	2.54836	1.78449

## Sheet: Figure 4d. MCP
Figure 4d. MCP
	PASC Status	Day post-symptom onset	Mean	IQR High	IQR Low
	Non-PASC	5	160.461	178.098	142.823
	PASC	5	165.27	185.22	145.319
	Non-PASC	9	141.25	159.338	123.162
	PASC	9	140.476	161.223	119.729
	Non-PASC	14	146.882	166.002	127.762
	PASC	14	144.626	175.136	114.116
	Non-PASC	21	138.345	153.711	122.979
	PASC	21	144.831	164.997	124.664
	Non-PASC	28	142.046	163.042	121.049
	PASC	28	129.857	152.448	107.266

## Sheet: Figure 4e. IP-10
Figure 4e. IP-10
	PASC Status	Day post-symptom onset	Mean	IQR High	IQR Low
	Non-PASC	5	197.093	279.971	114.215
	PASC	5	127.132	233.717	20.5469
	Non-PASC	9	299.683	415.086	184.281
	PASC	9	332.976	487.577	178.375
	Non-PASC	14	318	377.406	258.594
	PASC	14	295.147	382.547	207.747
	Non-PASC	21	308.996	375.037	242.955
	PASC	21	339.99	423.947	256.034
	Non-PASC	28	283.55	351.748	215.352
	PASC	28	289.165	374.587	203.743

## Sheet: Figure 4f. IFN-alpha
Figure 4f. IFN-alpha
	PASC Status	Day post-symptom onset	Mean	IQR High	IQR Low
	Non-PASC	5	0.737465	1.10202	0.372914
	PASC	5	1.14593	1.65151	0.640342
	Non-PASC	9	0.345692	1.34744	-0.656055
	PASC	9	0.608394	2.22436	-1.00757
	Non-PASC	14	0.0953685	0.176031	0.0147059
	PASC	14	0.0373452	0.151994	-0.0773035
	Non-PASC	21	0.0743912	0.148976	-0.0001937
	PASC	21	0.0102286	0.109132	-0.0886752
	Non-PASC	28	0.066037	0.143151	-0.0110764
	PASC	28	-0.0003022	0.100799	-0.101404

[truncated: 8 more sheets: Figure 4g. IFN-gamma, Supplemental Figure 4a. IL-6, Supplemental Figure 4b. IL-10, Supplemental Figure 4c. TNF-alp, Supplemental Figure 4d. MCP, Supplemental Figure 4e. IP-10, Supplemental Figure 4f. IFN-alp, Supplemental Figure 4g. IFN-gam]
